# Supplementary material for: Genetic differentiation following recent domestication events: A study of farmed Nile tilapia (Oreochromis niloticus) populations
Source: Evol Appl. 2023 Jun 12;16(6):1220–35. doi: 10.1111/eva.13560 (PMC10286235; doi:10.1111/eva.13560)
Supplement: Supplementary file 10 — Table S1 [file EVA-16-1220-s014.xlsx]

## Sheet: Delta K
Table S1. Delta K values for different values of K tested, following Evanno et al. (2005), implemented in the STRUCTURE HARVESTER software (Dent and VonHoldt 2011)
# K	Reps	Mean LnP(K)	Stdev LnP(K)	Ln'(K)	|Ln''(K)|	Delta K
1	10	-2.12069e+06	18.9602	NA	NA	NA
2	10	-2.04658e+06	50.2387	74109.4	29148.6	580.203
3	10	-2.00162e+06	41.6506	44960.8	7870.33	188.961
4	10	-1.96453e+06	43.8367	37090.5	9075.44	207.028
5	10	-1.93652e+06	87.1004	28015.1	11854.4	136.1
6	10	-1.92036e+06	74.3463	16160.7	2425.82	32.6287
7	10	-1.90662e+06	164.462	13734.9	5653.83	34.3777
8	10	-1.89854e+06	172.72	8081.03	12091	70.0034
9	10	-1.90255e+06	12460.4	-4009.96	15242.6	1.22328
10	10	-1.89132e+06	943.072	11232.6	10959.8	11.6214
11	10	-1.89104e+06	11168.6	272.82	4824.92	0.432008
12	10	-1.88595e+06	4840.89	5097.74	1800.39	0.371913
13	10	-1.88265e+06	985.217	3297.35	253305	257.106
14	10	-2.13266e+06	434417	-250008	726680	1.67277
15	10	-3.10934e+06	1.27574e+06	-976688	NA	NA
