# Supplementary material for: Genetic differentiation following recent domestication events: A study of farmed Nile tilapia (Oreochromis niloticus) populations
Source: Evol Appl. 2023 Jun 12;16(6):1220–35. doi: 10.1111/eva.13560 (PMC10286235; doi:10.1111/eva.13560)
Supplement: Supplementary file 11 — Table S2 [file EVA-16-1220-s012.xlsx]

## Sheet: summary_regions
chrom	outlier position (or left flanking)	(right flanking)	Population(s)
Oni1	2425642	2460192	GIFTd-Abbassa	GIFTp-Abbassa
Oni2	3067533			GIFTp-Abbassa
Oni2	6067183	6096610		GIFTp-Abbassa
Oni2	6314959	6337595		GIFTp-Abbassa
Oni2	23416312				GIFTd-FAST
Oni2	26260426				GIFTd-FAST
Oni2	26682773					GIFTd-GIFTp
Oni3	17850772	17851222					GIFTp-Kenya	GIFTd-Kenya
Oni3	20208015	20213303		GIFTp-Abbassa		GIFTd-GIFTp	GIFTp-Kenya
Oni3	39593551		GIFTd-Abbassa
Oni3	55701664	55840792	GIFTd-Abbassa	GIFTp-Abbassa
Oni3	72357393	72473942		GIFTp-Abbassa		GIFTd-GIFTp
Oni3	82669256			GIFTp-Abbassa
Oni4	34963314	35021302						GIFTd-Kenya
Oni5	14432881	14504282		GIFTp-Abbassa
Oni5	14769641					GIFTd-GIFTp
Oni5	33400940	33440975								GIFTw_GIFTp	GIFTw_GIFTd
Oni5	33606354	33687918									GIFTw_GIFTd	GIFTw_Kenya
Oni6	5315638	5346276				GIFTd-GIFTp
Oni6	14587592					GIFTd-GIFTp
Oni6	14795508	14825136		GIFTp-Abbassa		GIFTd-GIFTp
Oni6	19298936	19370912								GIFTw_GIFTp	GIFTw_GIFTd	GIFTw_Kenya	GIFTw_Abdom
Oni6	19640271		GIFTd-Abbassa
Oni6	20201844	20337084	GIFTd-Abbassa									GIFTw_Kenya	GIFTw_Abdom
Oni6	21289811	21320394	GIFTd-Abbassa												FAST-Abbassa
Oni6	22028049	22060957													FAST-Abbassa	FAST-Kenya
Oni6	24266784	24479806									GIFTw_GIFTd	GIFTw_Kenya		GIFTw_FAST		FAST-Kenya
Oni6	25006532	25401144								GIFTw_GIFTp	GIFTw_GIFTd	GIFTw_Kenya	GIFTw_Abdom	GIFTw_FAST
Oni6	25773397	25846666									GIFTw_GIFTd			GIFTw_FAST
Oni6	35048951	35083388									GIFTw_GIFTd		GIFTw_Abdom
Oni6	38582412					GIFTd-GIFTp
Oni6	39117737	39144985				GIFTd-GIFTp
Oni7	4754711							GIFTd-Kenya
Oni7	7433120	7467353				GIFTd-GIFTp			GIFTp-FAST
Oni7	10084831	10983444					GIFTp-Kenya	GIFTd-Kenya
Oni7	33608299		GIFTd-Abbassa
Oni7	7880755								GIFTp-FAST
Oni7	9542366	9685630					GIFTp-Kenya	GIFTd-Kenya
Oni8	2239040		GIFTd-Abbassa
Oni8	9291636	9547858					GIFTp-Kenya	GIFTd-Kenya
Oni8	9544400	9547858					GIFTp-Kenya	GIFTd-Kenya
Oni8	13595793				GIFTd-FAST
Oni9	4591396					GIFTd-GIFTp
Oni10	31235644	31287294		GIFTp-Abbassa		GIFTd-GIFTp
Oni10	33668054			GIFTp-Abbassa
Oni11	16011830						GIFTp-Kenya
Oni11	29031656				GIFTd-FAST
Oni11	36533174	36609494								GIFTw_GIFTp	GIFTw_GIFTd
Oni11	38906583	38965517				GIFTd-GIFTp				GIFTw_GIFTp
Oni12	3139305	3195876	GIFTd-Abbassa
Oni12	17393551			GIFTp-Abbassa
Oni12	20444029	21687791			GIFTd-FAST				GIFTp-FAST						FAST-Abbassa	FAST-Kenya
Oni12	21897381														FAST-Abbassa
Oni14	39210724	39261679	GIFTd-Abbassa	GIFTp-Abbassa
Oni14	39503623	39508649					GIFTp-Kenya	GIFTd-Kenya
Oni14	39715131						GIFTp-Kenya
Oni14	39920366		GIFTd-Abbassa
Oni15	23062569	23100612			GIFTd-FAST
Oni15	23428848				GIFTd-FAST
Oni15	28317630	28341531														FAST-Kenya
Oni15	28502570	28525230						GIFTd-Kenya								FAST-Kenya
Oni15	34785705	34863009													FAST-Abbassa
Oni15	35129310				GIFTd-FAST
Oni15	35742380														FAST-Abbassa
Oni15	36003251	36027028													FAST-Abbassa
Oni15	37411028	37441715			GIFTd-FAST										FAST-Abbassa	FAST-Kenya
Oni15	38746360	38875564	GIFTd-Abbassa
Oni16	941798		GIFTd-Abbassa
Oni16	22996449	23407201			GIFTd-FAST											FAST-Kenya
Oni16	31118986	31163840	GIFTd-Abbassa
Oni16	32359626					GIFTd-GIFTp	GIFTp-Kenya
Oni16	35907558
Oni17	9608451	9630951													FAST-Abbassa	FAST-Kenya
Oni17	13753599	14322926							GIFTp-FAST
Oni17	14430978	14575801							GIFTp-FAST
Oni17	21438107		GIFTd-Abbassa
Oni17	21629421	21662708	GIFTd-Abbassa
Oni17	26106725	26107619								GIFTw_GIFTp			GIFTw_Abdom
Oni17	36192118						GIFTp-Kenya
Oni18	3098068	3192029					GIFTp-Kenya
Oni18	35616802	35649583				GIFTd-GIFTp
Oni18	38413140	38463681				GIFTd-GIFTp
Oni19	20025497			GIFTp-Abbassa
Oni19	22632877	22731020		GIFTp-Abbassa							GIFTw_GIFTd		GIFTw_Abdom
Oni20	9269963		GIFTd-Abbassa
Oni22	27755057	27794713						GIFTd-Kenya
Oni22	31686946						GIFTp-Kenya
Oni22	33688977	33728638					GIFTp-Kenya	GIFTd-Kenya
Oni22	34409306														FAST-Abbassa
Oni22	35548595														FAST-Abbassa
Oni22	35782888															FAST-Kenya
Oni22	38269862	38270366						GIFTd-Kenya								FAST-Kenya
Oni22	38736837	38770730					GIFTp-Kenya	GIFTd-Kenya								FAST-Kenya
Oni22	39116447														FAST-Abbassa
Oni23	23669242	23721510				GIFTd-GIFTp
Oni23	25089592	25145048		GIFTp-Abbassa		GIFTd-GIFTp
Oni23	28342888					GIFTd-GIFTp
Oni23	31709476	31833431					GIFTp-Kenya

## Sheet: GIFTw-Abbassa
CHR	BP	Fst
5	12588323	0.624229
5	12622362	0.593386
5	13911283	0.599419
5	13939622	0.628957
6	19332641	0.665569
6	19370157	0.63279
6	20201844	0.617213
6	20232685	0.616068
6	20309081	0.741355
6	20334287	0.679491
6	21286462	0.593018
6	25077661	0.584165
6	25101644	0.622706
6	25129034	0.595499
6	25206451	0.603268
6	25227734	0.612151
6	25251510	0.61936
6	25275069	0.602927
6	25374471	0.589539
6	35048951	0.584659
6	35078965	0.593483
10	31243355	0.585764
12	17394173	0.608935
15	38813036	0.583971
17	26106725	0.590389
19	22632877	0.608089
19	22651200	0.698956
19	22670093	0.753461
19	22688953	0.745635
19	22708648	0.687256
19	22731020	0.645811

## Sheet: GIFTw-FAST
CHR	BP	Fst
6	24266784	0.684056
6	24295376	0.711547
6	24320939	0.683424
6	24425483	0.704042
6	24452676	0.795387
6	24479806	0.742215
6	24534394	0.684773
6	24645520	0.695292
6	24676740	0.681927
6	24835371	0.688606
6	24982304	0.678402
6	25006532	0.688583
6	25031934	0.738328
6	25059154	0.779503
6	25083826	0.784185
6	25108334	0.792344
6	25137081	0.747523
6	25166699	0.72596
6	25191018	0.751879
6	25211877	0.751036
6	25233699	0.774328
6	25257760	0.7751
6	25281409	0.67528
6	25331530	0.656842
6	25356899	0.734211
6	25381285	0.719266
6	25829041	0.662645
6	25846666	0.726301
7	7435432	0.716951
17	13753913	0.653674
17	13870226	0.659799

## Sheet: GIFTw-GIFTd
CHR	BP	Fst
5	15646673	0.287848
5	33410659	0.326741
5	33606354	0.300137
6	19298936	0.291463
6	19339027	0.321674
6	24424266	0.288736
6	25056424	0.281407
6	25081417	0.312684
6	25105681	0.347788
6	25133855	0.344742
6	25163701	0.344087
6	25188784	0.340425
6	25209691	0.320807
6	25231280	0.342692
6	25255267	0.331974
6	25354133	0.298324
6	25378419	0.305549
6	25773397	0.288975
6	31522289	0.331524
6	31548441	0.325682
6	35052668	0.339005
6	35083388	0.318438
6	35208928	0.330321
6	35249645	0.312222
11	36607130	0.285155
15	33797396	0.287487
15	33817828	0.287268
15	34013800	0.282899
16	31339941	0.286106
19	22657182	0.301254
19	22676412	0.28323

## Sheet: GIFTw-GIFTp
CHR	BP	Fst
3	33726980	0.319664
3	33784962	0.273908
5	33400940	0.375958
5	33440975	0.353538
6	19340177	0.280432
6	25058213	0.292241
6	25082995	0.325993
6	25107418	0.332574
6	25135966	0.297706
6	25165632	0.282849
6	25190201	0.302023
6	25211082	0.30545
6	25232816	0.323443
6	25256857	0.315871
6	25355835	0.308531
6	25380141	0.31453
11	35180064	0.297391
11	35222178	0.291882
11	35318440	0.286376
11	36533174	0.277874
11	36567817	0.391945
11	36609494	0.384766
11	36725791	0.274179
15	11990241	0.276505
15	12013667	0.273438
15	12039015	0.281993
15	12064903	0.288444
17	26107619	0.29183
18	29428604	0.279885
18	35626406	0.275143
18	35664325	0.301019

## Sheet: GIFTw-Kenya
CHR	BP	Fst
2	35864017	0.587436
2	35914819	0.591149
2	36315733	0.572366
5	33643902	0.579023
5	33687918	0.581037
6	19333676	0.613533
6	19370912	0.592776
6	20309741	0.645433
6	20334939	0.599631
6	24341818	0.602323
6	24369188	0.579914
6	24395913	0.584938
6	25052792	0.583368
6	25078124	0.654439
6	25102132	0.672101
6	25129598	0.62071
6	25159708	0.603495
6	25185827	0.653567
6	25206846	0.655628
6	25228167	0.660915
6	25251978	0.672453
6	25275520	0.630471
6	25350674	0.621537
6	25374947	0.63176
6	25401144	0.575753
7	1585332	0.590529
7	1681895	0.573693
7	4568301	0.577037
7	4616439	0.584906
7	10899072	0.572052
7	10981193	0.577758

## Sheet: FAST-Abbassa
CHR	BP	Fst
6	21290399	0.701957
6	21320394	0.709255
6	22030764	0.741454
6	22060957	0.776202
12	21355748	0.748778
12	21376489	0.723841
12	21400165	0.737236
12	21424501	0.770732
12	21446965	0.717801
12	21468911	0.714707
12	21492318	0.713217
12	21517096	0.719051
12	21542832	0.736508
12	21568380	0.708591
12	21617066	0.722209
12	21639862	0.746769
12	21663690	0.720861
12	21687791	0.717301
12	21897381	0.728292
15	34785705	0.71103
15	34809466	0.731936
15	34836306	0.715048
15	34863009	0.706673
15	35742380	0.707895
15	36003251	0.702366
15	36027028	0.723743
15	37421966	0.706215
17	9630951	0.698374
22	34409306	0.708271
22	35548595	0.701383
22	39116447	0.701306

## Sheet: FAST-Kenya
CHR	BP	Fst
6	22028049	0.695925
6	22057855	0.738933
6	24341991	0.719279
6	24369365	0.683437
6	24447548	0.694951
6	24474953	0.688376
12	21354434	0.684357
12	21374960	0.683811
12	21541122	0.677917
15	28317630	0.739749
15	28341531	0.721681
15	28525230	0.698208
15	37419485	0.776037
15	37441715	0.737296
17	9608451	0.67911
22	35782888	0.683146
22	38269862	0.683571
22	38739498	0.711499
22	38770730	0.676249
16	22996449	0.684686
16	23028968	0.694851
16	23059488	0.691403
16	23118852	0.680661
16	23151956	0.680548
16	23238301	0.693436
16	23268855	0.704609
16	23301584	0.684397
16	23330964	0.694036
16	23355676	0.719743
16	23381035	0.722786
16	23407201	0.676314

## Sheet: GIFTd-Abbassa
CHR	BP	Fst
1	2425642	0.335841
1	2460192	0.338366
3	39593551	0.331958
3	55701664	0.314274
3	55747973	0.390835
3	55788531	0.389977
3	55840792	0.330785
6	19640271	0.297653
6	20286886	0.317521
6	20311858	0.37499
6	20337084	0.301748
6	21289811	0.30214
6	21319793	0.294385
7	33608299	0.319085
8	2239040	0.298933
12	3139305	0.317821
12	3195876	0.306759
14	39210724	0.298419
14	39261679	0.321428
14	39920366	0.296787
15	38746360	0.322895
15	38795215	0.36022
15	38837340	0.341015
15	38875564	0.303106
16	941798	0.30661
16	31118986	0.339681
16	31163840	0.306366
17	21438107	0.309427
17	21629421	0.36411
17	21662708	0.343768
20	9269963	0.301378

## Sheet: GIFTd-FAST
CHR	BP	Fst
2	23416312	0.391088
2	26260426	0.389995
8	13595793	0.387211
11	29031656	0.401666
12	21334393	0.409684
12	21353871	0.477661
12	21374314	0.436754
12	21397818	0.402888
12	21422353	0.405206
12	21444842	0.393137
12	21466719	0.409527
12	21489937	0.43847
12	21514654	0.453094
12	21540382	0.458839
12	21565993	0.419931
12	21590951	0.395103
12	21614871	0.400017
12	21637677	0.413932
12	21661315	0.4147
15	23062569	0.3917
15	23081953	0.416116
15	23100612	0.403647
15	23428848	0.402707
15	35129310	0.389942
15	37411028	0.461905
15	37432896	0.469964
16	23270455	0.410537
16	23303210	0.416748
16	23332357	0.428229
16	23356947	0.434907
16	23382335	0.40544

[truncated: 5 more sheets: GIFTd-GIFTp, GIFTd-Kenya, GIFTp-Abbassa, GIFTp-FAST, GIFTp-Kenya]
