# Supplementary material for: Genetic differentiation following recent domestication events: A study of farmed Nile tilapia (Oreochromis niloticus) populations
Source: Evol Appl. 2023 Jun 12;16(6):1220–35. doi: 10.1111/eva.13560 (PMC10286235; doi:10.1111/eva.13560)
Supplement: Supplementary file 12 — Table S3 [file EVA-16-1220-s007.xlsx]

## Sheet: summary_regions
CHR	outlier position (or left flanking)	(right flanking)	Population(s)
Oni2	24346956	24379858	Abbassa_Kenya	Abbassa_FAST
Oni2	29929588	29945606	GIFTp_GIFTd
Oni3	40995007		GIFTw_Kenya
Oni3	73832692	73903810	GIFTp_GIFTd	GIFTd_Abbassa	GIFTw_GIFTd
Oni3	77213086	77234914	GIFTp_GIFTd	GIFTp_Kenya	GIFTp_Abbassa
Oni3	79655573		GIFTd_Abbassa
Oni6	15134185		GIFTp_Kenya	GIFTp_Abbassa	GIFTp_GIFTd
Oni6	18577207		GIFTw_Kenya
Oni6	19095584	19184014	GIFTw_GIFTd
Oni6	20926959	20935670	GIFTw_Kenya
Oni6	22227437	22635022	GIFTw_GIFTd	GIFTw_GIFTp	GIFTw_Abbassa	GIFTw_Kenya
Oni6	24105447	24526688	GIFTw_Kenya	GIFTw_GIFTd	GIFTw_GIFTp
Oni6	25181131	25489283	GIFTw_GIFTd	GIFTw_GIFTp
Oni6	26109569	26345429	GIFTw_GIFTp	GIFTw_GIFTd	GIFTw_Kenya
Oni6	34460561	34467170	GIFTd_Abbassa	GIFTw_Abbassa
Oni7	8770107	9083352	Abbassa_Kenya
Oni7	42283244	42361208	GIFTp_Kenya	GIFTp_Abbassa
Oni9	25577087	25577087	Abbassa_Kenya	FAST_Kenya
Oni10	16194282	16194282	GIFTw_FAST	Abbassa_FAST	GIFTd_FAST
Oni12	17162583	18045421	GIFTw_Abbassa	GIFTw_GIFTd	GIFTw_GIFTp	GIFTw_Kenya
Oni13	9405922	9417637	GIFTw_Kenya
Oni15	22276725	22288834	GIFTp_Kenya	GIFTp_Abbassa
Oni16	3282190		GIFTd_Kenya
Oni17	9999051		GIFTw_GIFTp
Oni17	26973442		GIFTw_GIFTp
Oni17	27087126		GIFTw_Abbassa
Oni17	29958458		Abbassa_Kenya
Oni17	33275308		GIFTw_Abbassa
Oni19	19918492	20708427	GIFTp_GIFTd	GIFTp_Kenya	GIFTp_Abbassa
Oni19	21042551	21482200	GIFTp_GIFTd	GIFTw_GIFTp	GIFTp_Kenya	GIFTp_Abbassa
Oni20	17446162	17449863	GIFTp_GIFTd
Oni22	27607592	27639491	GIFTd_Abbassa

## Sheet: GIFTw_Abbassa
CHR	BP	XPEHH	LogP
6	22355557	4.20915	4.59119
6	34467170	4.40734	4.98027
12	17162583	3.91489	4.04361
12	17176674	4.20327	4.5799
12	17259055	4.20885	4.59061
12	17263751	4.20093	4.57542
12	17269360	3.98431	4.16955
12	17357539	3.93854	4.08629
12	17502067	3.89415	4.00637
12	17749249	3.99241	4.18438
12	17763834	4.30996	4.78705
12	17767962	4.05218	4.29463
12	17803932	4.01922	4.23365
12	17875672	4.25779	4.68517
12	17906789	4.10515	4.39357
17	27087126	3.92869	4.06849
17	33275308	3.97338	4.14961

## Sheet: GIFTw_FAST
CHR	BP	XPEHH	LogP
10	16194282	-4.43543	5.03674

## Sheet: GIFTw_Kenya
CHR	BP	XPEHH	LogP
3	40995007	-4.45616	5.07863
6	18577207	3.93432	4.07867
6	20926959	4.16733	4.51119
6	20935670	3.91261	4.0395
6	22545123	4.08205	4.35028
6	22564411	4.08552	4.35676
6	24105447	4.08475	4.35532
6	24121832	4.09344	4.37159
6	26336904	4.12317	4.42749
12	17269360	4.03996	4.27197
12	17357539	4.05653	4.30271
12	17568781	4.05707	4.30372
12	17767962	3.91672	4.04691
12	17875672	4.06349	4.31566
12	17906789	4.16009	4.49741
12	17941983	4.11487	4.41183
12	17944337	4.11487	4.41183
12	17945025	4.1775	4.53057
12	17955002	3.90289	4.02204
12	17962133	3.90605	4.02772
13	9405922	3.9708	4.14489
13	9417637	4.36897	4.90367

## Sheet: GIFTw_GIFTd
CHR	BP	XPEHH	LogP
3	73881885	-3.92191	4.05626
3	73901432	-4.35368	4.8733
3	73903017	-4.24259	4.6557
3	73903335	-4.24502	4.6604
3	73903810	-4.10332	4.39013
6	19095584	3.91125	4.03706
6	19184014	3.91277	4.0398
6	22227437	4.14903	4.47639
6	22299941	4.33934	4.84493
6	22355557	4.39883	4.96322
6	22534060	4.41711	4.99987
6	22545123	4.58902	5.35131
6	22564411	4.3224	4.81153
6	22565704	3.97745	4.15703
6	22635022	3.97742	4.15697
6	24105447	3.90382	4.02371
6	24121832	3.91969	4.05225
6	24127207	3.93698	4.08348
6	24149648	4.20671	4.58651
6	24249429	4.0913	4.36759
6	24287447	4.53008	5.22944
6	24302546	4.28047	4.72933
6	24390585	4.2317	4.63463
6	24392633	4.16788	4.51224
6	24506788	4.36968	4.90507
6	24515099	4.22082	4.61365
6	24526688	4.05316	4.29645
6	25181131	4.20297	4.57933
6	25262723	4.21371	4.59996
6	25290288	4.74352	5.6777
6	25296006	4.87342	5.95987
6	25384443	4.46262	5.09171
6	25386403	4.60106	5.3764
6	25409957	4.89088	5.99832
6	25446432	4.54739	5.26507
6	25451819	4.28871	4.74541
6	25489283	4.01503	4.22593
6	26109569	4.51465	5.19776
6	26129948	5.06952	6.39923
6	26136873	5.00138	6.24472
6	26139525	5.02804	6.30494
6	26196001	4.55247	5.27556
6	26327489	3.92978	4.07046
6	26336904	4.18024	4.5358
6	26345429	4.17322	4.52241
12	17259055	4.12515	4.43123
12	17263751	4.14411	4.46707
12	17269360	4.02676	4.24756
12	17309995	4.10594	4.39505
12	17355907	4.64565	5.46978
12	17357539	4.65665	5.49296
12	17405625	4.25027	4.67058
12	17502067	4.18383	4.54267
12	17510962	4.12103	4.42345
12	17548350	4.1548	4.48735
12	17568781	4.48972	5.1468
12	17575319	4.1479	4.47425
12	17668370	4.07469	4.33653
12	17739848	4.46787	5.10236
12	17749249	4.99963	6.24078
12	17763834	5.26008	6.84166
12	17767962	4.72391	5.63572
12	17787385	4.35428	4.8745
12	17875672	3.99716	4.19309
12	17944337	3.99278	4.18506
12	17945025	4.34067	4.84757
12	17955002	4.30398	4.77533
12	17962133	4.09594	4.37628

## Sheet: GIFTw_GIFTp
CHR	BP	XPEHH	LogP
6	22299941	4.30049	4.76847
6	22355557	4.49916	5.16607
6	22357645	4.18984	4.55416
6	22534060	4.43143	5.02867
6	22545123	5.0313	6.31233
6	22564411	4.636	5.44951
6	22565704	4.16486	4.50647
6	24121832	3.99174	4.18315
6	24127207	4.01138	4.21922
6	24149648	4.28804	4.74411
6	24174010	4.00332	4.2044
6	24249429	4.4075	4.98059
6	24287447	4.63515	5.44773
6	24302546	4.53748	5.24465
6	24392633	3.90009	4.01702
6	24506788	4.0338	4.26056
6	25262723	4.17104	4.51824
6	25290288	4.54839	5.26714
6	25296006	3.92061	4.05392
6	25386403	3.98686	4.17423
6	25409957	4.04649	4.28406
6	25446432	4.04492	4.28116
6	26109569	4.38172	4.92905
6	26129948	4.28771	4.74346
6	26136873	3.97516	4.15285
6	26139525	4.00174	4.20149
6	26196001	4.264	4.69723
6	26208555	4.15719	4.4919
12	17263751	4.15526	4.48823
12	17309995	4.67507	5.53187
12	17355907	4.61742	5.41057
12	17357539	4.50551	5.17906
12	17396897	4.03812	4.26856
12	17510962	4.16291	4.50276
12	17535737	4.15946	4.4962
12	17548350	4.8275	5.85931
12	17568781	4.43166	5.02913
12	17575319	4.35938	4.88463
12	17611907	4.79914	5.79765
12	17619612	4.38811	4.94181
12	17668370	4.22063	4.61329
12	17739848	4.29276	4.75334
12	17749249	4.4565	5.07931
12	17763834	4.68671	5.55653
12	17767962	4.66204	5.50433
12	17777848	4.285	4.73816
12	17787385	4.285	4.73816
12	17803932	4.41779	5.00123
12	17875672	4.18497	4.54485
12	17906789	4.22757	4.62668
12	17941983	4.13444	4.44877
12	17944337	4.13444	4.44877
12	17945025	4.21137	4.59545
12	17955002	4.2026	4.57861
12	17962133	4.18934	4.5532
12	18037696	4.24538	4.6611
12	18045421	4.13023	4.44081
17	9999051	3.9539	4.11415
17	26973442	4.44316	5.05234
19	21072411	-4.1051	4.39346
19	21119946	-4.08234	4.35082
19	21344973	-4.29223	4.75231
19	21347280	-4.01314	4.22245
19	21349247	-4.63509	5.44759
19	21363652	-4.60028	5.37476
19	21365219	-4.3848	4.9352
19	21376959	-4.56155	5.29433
19	21397955	-3.95439	4.11503
19	21415042	-3.91162	4.03772
19	21436576	-3.93821	4.08569

## Sheet: Abbassa_FAST
CHR	BP	XPEHH	LogP
2	24379858	-3.91067	4.03602
10	16069438	-3.96072	4.12653
10	16092492	-4.0801	4.34663

## Sheet: Abbassa_Kenya
CHR	BP	XPEHH	LogP
2	24346956	-3.91827	4.0497
2	24353611	-5.08756	6.44045
2	24379858	-5.31297	6.96717
2	24389834	-4.08317	4.35236
7	8770107	-4.02922	4.2521
7	8962482	-4.14331	4.46556
7	9083352	-4.51499	5.19846
9	25577087	4.35698	4.87986
17	29958458	-3.99274	4.18499

## Sheet: FAST_Kenya
CHR	BP	XPEHH	LogP
9	25577087	3.96933	4.14221

## Sheet: GIFTp_Abbassa
CHR	BP	XPEHH	LogP
3	77234914	-4.00347	4.20468
6	15134185	3.93704	4.08359
7	42283244	-4.24542	4.66117
7	42284513	-4.3517	4.86939
15	22276725	-3.95325	4.11297
15	22288834	-3.92499	4.06182
19	20160504	4.02186	4.23851
19	21347280	4.1595	4.49628
19	21349247	4.60459	5.38375
19	21363652	4.55196	5.2745
19	21365219	4.41999	5.00566
19	21376959	4.41474	4.99511
19	21397955	4.69742	5.57926
19	21415042	4.27673	4.72204
19	21446440	4.31447	4.79592

[truncated: 6 more sheets: GIFTp_FAST, GIFTp_Kenya, GIFTp_GIFTd, GIFTd_Abbassa, GIFTd_FAST, GIFTd_Kenya]
