# Supplementary material for: Genetic differentiation following recent domestication events: A study of farmed Nile tilapia (Oreochromis niloticus) populations
Source: Evol Appl. 2023 Jun 12;16(6):1220–35. doi: 10.1111/eva.13560 (PMC10286235; doi:10.1111/eva.13560)
Supplement: Supplementary file 13 — Table S4 [file EVA-16-1220-s010.xlsx]

## Sheet: summary_regions
Chrom	outlier position (or left flanking)	(right flanking)	Population(s)
Oni3	300074		GIFTd
Oni3	496162		GIFTd
Oni3	673898		GIFTd
Oni3	3364692	3459545	GIFTd
Oni3	4269188		GIFTw
Oni3	34956163		FAST
Oni3	65720647	65743551	GIFTd
Oni3	67502163		GIFTd
Oni3	85617816	85698269	GIFTd, GIFTp
Oni3	86559216		GIFTd
Oni3	87145166		GIFTd
Oni4	2725725	2877001	GIFTp
Oni4	6533668		GIFTp
Oni4	33609761	33625074	GIFTp, GIFTw, FAST
Oni4	34267952	34390532	GIFTw
Oni4	34494737	34704401	GIFTd, GIFTp, GIFTw, FAST
Oni4	34837942	35069440	GIFTw
Oni4	35230731	35258298	FAST
Oni4	35376213	35444573	GIFTw, FAST
Oni6	3026573		GIFTw
Oni10	29607157		GIFTd
Oni11	5127885		Abbassa
Oni12	37609399		FAST
Oni13	32444812	32476015	GIFTd
Oni13	32597086	32673381	Abbassa
Oni13	32856803		Abbassa
Oni13	33008494		Abbassa
Oni13	33194844	33291757	GIFTd
Oni14	24737005	24764402	FAST
Oni15	17745379	17778198	GIFTd
Oni15	25538258		FAST
Oni15	25842249		GIFTd
Oni15	25998923	26039822	FAST
Oni15	26172028		FAST
Oni15	26306027		Kenya
Oni15	26626149		Kenya
Oni15	27017960		Kenya
Oni15	27178421	27372368	Kenya
Oni15	27649892	27692707	Kenya
Oni15	27853353	27956031	GIFTd, Kenya
Oni15	28317148		Kenya
Oni15	31475594		Kenya
Oni15	31644830	31717528	Kenya
Oni15	39039905	39078947	FAST
Oni16	31112468	31158605	Abbassa
Oni16	31836348	32114237	GIFTp, Abbassa
Oni16	32354815		Abbassa
Oni16	33029485	33029485	GIFTd, GIFTp, GIFTw
Oni16	35831064	35957509	GIFTp, Abbassa
Oni17	6312465		GIFTw
Oni18	2885238		Kenya
Oni19	3679407		Abbassa
Oni19	7321692	7368849	FAST
Oni19	13174603	13230253	FAST
Oni19	13371578		FAST
Oni19	13573128		FAST
Oni22	33791748	33972750	GIFTp, Abbassa
Oni22	34192821		Kenya
Oni22	34274082		GIFTw
Oni22	34326939	34468127	Abbassa, Kenya
Oni22	35695634	35713687	GIFTw
Oni22	35999962	36179420	Abbassa, Kenya
Oni22	36323094	36323094	Abbassa, Kenya
Oni22	36832309	36878663	Abbassa, Kenya
Oni22	37335735	37378013	Kenya
Oni22	37500938	37541404	Abbassa, Kenya

## Sheet: Abbassa
11	5127885	5077885	5227885	-2.20112
13	32597086	32547086	32697086	-2.17455
13	32673381	32623381	32773381	-2.14963
13	32856803	32806803	32956803	-2.13039
13	33008494	32958494	33108494	-2.13534
16	31112468	31062468	31212468	-2.20077
16	31158605	31108605	31258605	-2.22618
16	31836348	31786348	31936348	-2.131
16	31891004	31841004	31991004	-2.18455
16	31935186	31885186	32035186	-2.19669
16	31972731	31922731	32072731	-2.26277
16	32020351	31970351	32120351	-2.30415
16	32071278	32021278	32171278	-2.25848
16	32114237	32064237	32214237	-2.17275
16	32354815	32304815	32454815	-2.14321
16	35848092	35798092	35948092	-2.25425
19	3679407	3629407	3779407	-2.13054
22	33865485	33815485	33965485	-2.21554
22	33899870	33849870	33999870	-2.16357
22	34425039	34375039	34525039	-2.16115
22	34468127	34418127	34568127	-2.20484
22	35999962	35949962	36099962	-2.1573
22	36045574	35995574	36145574	-2.32143
22	36089646	36039646	36189646	-2.20562
22	36135513	36085513	36235513	-2.18799
22	36179420	36129420	36279420	-2.16582
22	36323094	36273094	36423094	-2.26501
22	36832309	36782309	36932309	-2.13746
22	36878663	36828663	36978663	-2.17208
22	37500938	37450938	37600938	-2.19359
22	37541404	37491404	37641404	-2.24264

## Sheet: Kenya
15	26306027	26256027	26406027	-2.11866
15	26626149	26576149	26726149	-2.05566
15	27017960	26967960	27117960	-2.06527
15	27178421	27128421	27278421	-2.11961
15	27216153	27166153	27316153	-2.19899
15	27259158	27209158	27359158	-2.11248
15	27322267	27272267	27422267	-2.06413
15	27372368	27322368	27472368	-2.05338
15	27649892	27599892	27749892	-2.04723
15	27692707	27642707	27792707	-2.08333
15	27853353	27803353	27953353	-2.03279
15	27890572	27840572	27990572	-2.26683
15	27927688	27877688	28027688	-2.15525
15	27956031	27906031	28056031	-2.09937
15	28317148	28267148	28417148	-2.0802
15	31475594	31425594	31575594	-2.0243
15	31644830	31594830	31744830	-2.07258
15	31680728	31630728	31780728	-2.16017
15	31717528	31667528	31817528	-2.07555
18	2885238	2835238	2985238	-2.02345
22	34192821	34142821	34292821	-2.15327
22	34326939	34276939	34426939	-2.06294
22	36045574	35995574	36145574	-2.07027
22	36089646	36039646	36189646	-2.0301
22	36323094	36273094	36423094	-2.09822
22	36832309	36782309	36932309	-2.09393
22	36878663	36828663	36978663	-2.20408
22	37335735	37285735	37435735	-2.05281
22	37378013	37328013	37478013	-2.04187
22	37500938	37450938	37600938	-2.08793
22	37541404	37491404	37641404	-2.14693

## Sheet: Fast
3	34956163	34906163	35056163	-2.40538
4	33609761	33559761	33709761	-2.46613
4	34518704	34468704	34618704	-2.5224
4	34539440	34489440	34639440	-2.65449
4	34626796	34576796	34726796	-2.50722
4	34651496	34601496	34751496	-2.67666
4	34672292	34622292	34772292	-2.80176
4	34691312	34641312	34791312	-2.73727
4	34704401	34654401	34804401	-2.59517
4	35230731	35180731	35330731	-2.42939
4	35258298	35208298	35358298	-2.41089
4	35376213	35326213	35476213	-2.46436
4	35403627	35353627	35503627	-2.48254
4	35444573	35394573	35544573	-2.44674
12	37609399	37559399	37709399	-2.41126
14	24737005	24687005	24837005	-2.46288
14	24764402	24714402	24864402	-2.47402
15	25538258	25488258	25638258	-2.43119
15	25998923	25948923	26098923	-2.40741
15	26039822	25989822	26139822	-2.42038
15	26172028	26122028	26272028	-2.44075
15	39039905	38989905	39139905	-2.40204
15	39078947	39028947	39178947	-2.40742
19	7321692	7271692	7421692	-2.43331
19	7344694	7294694	7444694	-2.55719
19	7368849	7318849	7468849	-2.64873
19	13174603	13124603	13274603	-2.48909
19	13203923	13153923	13303923	-2.49683
19	13230253	13180253	13330253	-2.48557
19	13371578	13321578	13471578	-2.39928
19	13573128	13523128	13673128	-2.42586

## Sheet: GIFTw
3	4269188	4219188	4369188	-2.48467
4	33625074	33575074	33725074	-2.3211
4	34267952	34217952	34367952	-2.37352
4	34298222	34248222	34398222	-2.50983
4	34320995	34270995	34420995	-2.40765
4	34372985	34322985	34472985	-2.28677
4	34390532	34340532	34490532	-2.319
4	34494737	34444737	34594737	-2.43825
4	34518704	34468704	34618704	-2.62044
4	34539440	34489440	34639440	-2.78607
4	34570731	34520731	34670731	-2.83212
4	34601415	34551415	34701415	-2.67628
4	34626796	34576796	34726796	-2.53825
4	34651496	34601496	34751496	-2.68897
4	34672292	34622292	34772292	-2.78852
4	34691312	34641312	34791312	-2.70232
4	34704401	34654401	34804401	-2.46816
4	34837942	34787942	34937942	-2.32993
4	34869218	34819218	34969218	-2.44405
4	34906821	34856821	35006821	-2.45293
4	34988148	34938148	35088148	-2.41142
4	35017669	34967669	35117669	-2.29746
4	35044069	34994069	35144069	-2.43485
4	35069440	35019440	35169440	-2.43668
4	35403627	35353627	35503627	-2.28337
6	3026573	2976573	3126573	-2.3746
16	33029485	32979485	33129485	-2.37682
17	6312465	6262465	6412465	-2.35048
23	34274082	34224082	34374082	-2.28705
23	35695634	35645634	35795634	-2.28676
23	35713687	35663687	35813687	-2.27663

## Sheet: GIFTp
3	85631662	85581662	85731662	-2.3119
4	2725725	2675725	2825725	-2.34781
4	2765232	2715232	2865232	-2.36106
4	2798679	2748679	2898679	-2.52086
4	2825261	2775261	2925261	-2.74187
4	2851195	2801195	2951195	-2.63705
4	2877001	2827001	2977001	-2.42631
4	6533668	6483668	6633668	-2.34621
4	33609761	33559761	33709761	-2.5863
4	33625074	33575074	33725074	-2.59957
4	34518704	34468704	34618704	-2.44484
4	34539440	34489440	34639440	-2.67865
4	34570731	34520731	34670731	-2.69765
4	34601415	34551415	34701415	-2.56986
4	34626796	34576796	34726796	-2.37677
4	34651496	34601496	34751496	-2.5578
4	34672292	34622292	34772292	-2.75173
4	34691312	34641312	34791312	-2.53004
16	32114237	32064237	32214237	-2.29297
16	33029485	32979485	33129485	-2.52253
16	35831064	35781064	35931064	-2.57798
16	35848092	35798092	35948092	-2.70052
16	35866187	35816187	35966187	-2.4679
16	35906124	35856124	36006124	-2.34289
16	35957509	35907509	36057509	-2.43627
22	33791748	33741748	33891748	-2.42845
22	33824653	33774653	33924653	-2.38996
22	33865485	33815485	33965485	-2.41731
22	33899870	33849870	33999870	-2.40199
22	33935153	33885153	34035153	-2.38211
22	33972750	33922750	34072750	-2.4158

## Sheet: GIFTd
3	300074	250074	400074	-2.98478
3	496162	446162	596162	-2.97981
3	673898	623898	773898	-3.10902
3	3364692	3314692	3464692	-2.8944
3	3448735	3398735	3548735	-2.79939
3	3459545	3409545	3559545	-3.01816
3	65720647	65670647	65820647	-2.83355
3	65743551	65693551	65843551	-2.94858
3	67502163	67452163	67602163	-2.76719
3	85617816	85567816	85717816	-2.84796
3	85631662	85581662	85731662	-3.08032
3	85660190	85610190	85760190	-2.75466
3	85677414	85627414	85777414	-2.80257
3	85698269	85648269	85798269	-2.85446
3	86559216	86509216	86659216	-2.82797
3	87145166	87095166	87245166	-2.92941
4	34672292	34622292	34772292	-2.74596
10	29607157	29557157	29707157	-2.93443
13	32444812	32394812	32544812	-2.74223
13	32476015	32426015	32576015	-2.82048
13	33194844	33144844	33294844	-2.74379
13	33227007	33177007	33327007	-2.79724
13	33258464	33208464	33358464	-2.84124
13	33291757	33241757	33391757	-2.84806
15	17745379	17695379	17845379	-2.79102
15	17778198	17728198	17878198	-2.84628
15	25842249	25792249	25942249	-2.83271
15	27890572	27840572	27990572	-2.80056
15	27927688	27877688	28027688	-2.96846
15	27956031	27906031	28056031	-2.80467
16	33029485	32979485	33129485	-3.47224
