# Supplementary material for: Genetic differentiation following recent domestication events: A study of farmed Nile tilapia (Oreochromis niloticus) populations
Source: Evol Appl. 2023 Jun 12;16(6):1220–35. doi: 10.1111/eva.13560 (PMC10286235; doi:10.1111/eva.13560)
Supplement: Supplementary file 14 — Table S5 [file EVA-16-1220-s005.xlsx]

## Sheet: summary_regions
CHR	outlier position (or left flanking)	(right flanking)	Population(s)
Oni1	14468129	14618776	GIFTp
Oni1	31857980	31881745	GIFTd
Oni2	4938989		Abbassa
Oni2	9355967		Kenya
Oni2	19250527		Abbassa
Oni2	24353611	24395011	Abbassa, Kenya, FAST
Oni2	25915202		FAST
Oni2	26439679	26839392	FAST, Kenya
Oni3	15565240		Kenya
Oni3	22875893		Abbassa
Oni3	23736046	24069061	Abbassa
Oni3	28035932	28229405	Abbassa
Oni3	37545423		GIFTw
Oni3	41128558	41139039	GIFTw
Oni3	50437284		Kenya
Oni3	52085471		GIFTw
Oni3	73897353	73903335	GIFTd, Kenya
Oni3	75551286		GIFTd
Oni3	77204277	77233529	Abbassa
Oni4	14296737		GIFTp
Oni4	21029997		GIFTp
Oni5	10065068		Kenya
Oni5	22708942		Kenya
Oni5	26227079	27609660	Kenya, GIFTd
Oni6	12258517		Kenya
Oni6	19095584		GIFTw
Oni6	31410381		GIFTd
Oni7	11408910		Kenya
Oni7	14937002		GIFTp
Oni7	15834274	16139701	FAST
Oni7	16606783	16965280	FAST
Oni7	17049128	17258108	FAST
Oni7	17594614		FAST
Oni7	18172815		FAST
Oni7	18687065		FAST
Oni7	30986433		GIFTw
Oni7	32446245	33007861	GIFTw
Oni7	33807028	34256305	Abbassa
Oni7	34869960	35286258	Abbassa
Oni7	36528549		Kenya
Oni7	37028021	37285372	GIFTw, FAST
Oni7	38063659	38072874	GIFTw
Oni7	40584293		Abbassa
Oni7	42361208	44481070	Abbassa GIFTw, FAST, Kenya
Oni7	49409811		FAST
Oni7	60288559		Kenya
Oni8	5375251		Kenya
Oni8	15749342		GIFTw
Oni9	16516716		Kenya
Oni9	23926622		Kenya
Oni9	25564565	25648169	Kenya, GIFTw, GIFTd
Oni9	32811105		GIFTd
Oni10	10545287	11054800	Kenya, GIFTd
Oni10	13649170		GIFTp
Oni10	14325166	14914443	GIFTp
Oni10	15195038	15426658	GIFTp
Oni10	16059394		GIFTp
Oni10	22125894		Kenya
Oni10	33337321		Kenya
Oni11	6235016		Kenya
Oni11	15070833		Kenya
Oni11	25044541	25431226	Kenya, Abbassa
Oni13	7729522		Kenya
Oni13	13056105	13529304	FAST
Oni13	13529304		FAST
Oni13	16281662		Kenya
Oni14	16488068	16584550	Kenya
Oni14	17357983	17606345	Kenya
Oni14	19547812		GIFTp
Oni14	36428785		Kenya
Oni15	3396066		Kenya
Oni16	2408731		Kenya
Oni16	2559059		Kenya
Oni16	3886557		Kenya
Oni16	5202106	5271566	Kenya, GIFTd
Oni16	6435764		Kenya
Oni16	7908080		Kenya
Oni16	9767524	9963989	Kenya, GIFTd
Oni16	10385059	10407512	Kenya
Oni16	12157918	12517010	Kenya
Oni16	28211028		GIFTw
Oni16	29278646		Kenya
Oni17	12466081		GIFTd
Oni17	13812532		GIFTd
Oni18	27719040		FAST
Oni18	33052599		Kenya
Oni18	34345088		Kenya
Oni19	19999614	20414810	GIFTp
Oni19	21069078	21415042	GIFTp,FAST
Oni19	26419775		Kenya
Oni19	28676106		Kenya
Oni20	1637665		Kenya
Oni20	2880084	2947085	Kenya
Oni20	8819863		FAST
Oni20	10296311		Abbassa
Oni20	11659601		GIFTd
Oni20	19635642		GIFTd
Oni20	26295190		FAST
Oni20	28615201		Kenya
Oni20	31573646		GIFTd
Oni22	11449090		Abbassa
Oni22	27026856		GIFTd
Oni22	31528958	31544263	GIFTd
Oni23	26075171		GIFTd

## Sheet: Abbassa
CHR	BP	iHS	LogP
2	4938989	4.0758	4.3386
2	19250527	-4.03138	4.25609
2	24353611	-4.52382	5.21658
3	22875893	-3.99723	4.19322
3	23736046	-3.9455	4.09891
3	23995680	4.11053	4.40367
3	24069061	-3.99804	4.1947
3	28035932	-4.24104	4.6527
3	28156035	-4.76733	5.7289
3	28229405	-4.24097	4.65257
3	77204277	4.08745	4.36037
3	77233529	4.06753	4.32318
7	33807028	-4.84316	5.89351
7	34256305	-5.07366	6.40867
7	34869960	-5.22973	6.77016
7	35278492	-3.93408	4.07824
7	35286258	-3.93408	4.07824
7	40584293	-4.02762	4.24916
7	42361208	-3.95144	4.10967
7	42445763	-3.96376	4.13207
11	25270259	-4.51937	5.20743
20	10296311	-4.60308	5.38061
22	11449090	4.42946	5.02471

## Sheet: Kenya
CHR	BP	iHS	LogP
2	9355967	5.51455	7.45634
2	24353611	4.52537	5.21975
2	26456658	4.58299	5.33878
3	15565240	-4.66093	5.50199
3	50437284	3.9342	4.07845
3	73903017	4.63158	5.44023
3	73903335	6.80622	10.9992
5	10065068	-5.0523	6.35999
5	22708942	3.97498	4.15253
5	26227079	4.49577	5.15915
6	12258517	4.45796	5.08227
7	11408910	3.91931	4.05157
7	36528549	4.29247	4.75278
7	44481070	-4.01446	4.22488
7	60288559	4.92333	6.07015
8	5375251	3.98668	4.17389
9	16516716	-4.74589	5.68278
9	23926622	-4.62281	5.42185
9	25564565	-4.82093	5.845
10	10545287	-3.89994	4.01676
10	22125894	4.88832	5.99268
10	33337321	4.14094	4.46108
11	6235016	-4.44363	5.05329
11	15070833	4.62267	5.42156
11	25044541	6.24639	9.3767
11	25431226	4.53803	5.24579
13	7729522	5.51542	7.45849
13	16281662	5.11813	6.51063
14	16488068	-6.21948	9.30208
14	16507983	-6.21948	9.30208
14	16584550	-5.31621	6.97491
14	17357983	-4.49601	5.15965
14	17566583	-4.55224	5.2751
14	17598761	-4.7411	5.67251
14	17601700	-4.7411	5.67251
14	17606345	-4.7411	5.67251
14	36428785	-4.65667	5.493
15	3396066	3.91546	4.04465
16	2408731	-4.49012	5.14763
16	2559059	-3.92182	4.05611
16	3886557	-4.90678	6.03346
16	5202106	-3.95557	4.11718
16	5209849	-4.6983	5.58114
16	5214680	-4.72597	5.64012
16	5227563	-4.52588	5.2208
16	5271566	-4.52588	5.2208
16	6435764	4.94085	6.10911
16	7908080	-5.72127	7.9758
16	9767524	-4.03799	4.26832
16	9963989	-4.60883	5.3926
16	10385059	-4.19764	4.56911
16	10407512	-4.19764	4.56911
16	12157918	-4.16859	4.51358
16	12517010	-4.51004	5.18831
16	29278646	4.01315	4.22246
18	33052599	5.30709	6.95315
18	34345088	5.0341	6.31868
19	26419775	-4.02166	4.23815
19	28676106	3.97879	4.15948
20	1637665	5.93046	8.51987
20	2880084	-4.04122	4.27431
20	2937219	-3.97203	4.14714
20	2947085	-3.99383	4.18699
20	28615201	4.269	4.70696

## Sheet: FAST
CHR	BP	iHS	LogP
2	24395011	4.158	4.49343
2	25915202	4.67204	5.52545
2	26439679	4.19771	4.56923
2	26445448	4.19771	4.56923
2	26466423	4.99469	6.22966
2	26839392	5.47819	7.36682
7	15834274	-4.08198	4.35014
7	15861477	-4.08198	4.35014
7	15976357	-4.15139	4.48087
7	16139701	-4.15139	4.48087
7	16606783	-4.2515	4.67296
7	16677906	-4.25558	4.68088
7	16704205	-4.25558	4.68088
7	16705777	-4.25558	4.68088
7	16965280	-4.14843	4.47526
7	17049128	-4.13921	4.45779
7	17258108	-4.06409	4.31677
7	17594614	-4.06495	4.31837
7	18172815	-4.53897	5.24773
7	18687065	-4.55737	5.28568
7	37113119	-4.27679	4.72214
7	42361481	-3.9109	4.03643
7	49409811	-4.14277	4.46453
13	13056105	-4.1072	4.39741
13	13529304	-4.19623	4.5664
13	14752998	-3.97244	4.14788
18	27719040	4.24163	4.65384
19	21339917	-3.9466	4.10089
19	21349247	-5.08671	6.4385
20	8819863	-5.02222	6.29176
20	26295190	4.2113	4.59533

## Sheet: GIFTw
CHR	BP	iHS	LogP
3	37545423	-4.05616	4.30201
3	41128558	-4.27233	4.71345
3	41139039	-4.16257	4.50212
3	52085471	-3.98259	4.16642
6	19095584	3.93624	4.08213
7	30986433	-4.03749	4.26739
7	32446245	-5.37574	7.11766
7	32458378	-4.73519	5.65986
7	32648279	-4.82714	5.85853
7	33005763	-4.94385	6.11579
7	33007861	-4.94385	6.11579
7	37028021	-4.35602	4.87795
7	37285372	-3.91158	4.03766
7	38063659	-4.27358	4.71589
7	38072874	-4.27358	4.71589
7	42361208	-4.87657	5.9668
7	42661615	-4.78942	5.7766
7	42707704	-5.01985	6.28641
7	42735098	-4.19771	4.56923
7	42768484	-3.98964	4.17932
7	43076393	-4.06902	4.32595
7	43155894	-4.06046	4.31002
7	43259247	-3.9479	4.10326
8	15749342	-3.91	4.03481
9	25643657	4.00297	4.20376
16	28211028	3.89139	4.00142

## Sheet: GIFTp
CHR	BP	iHS	LogP
1	14468129	-4.2137	4.59994
1	14618776	-4.91988	6.06249
4	14296737	3.90217	4.02076
4	21029997	-4.17619	4.52807
7	14937002	-4.14713	4.47279
10	13649170	-4.41722	5.0001
10	14325166	-4.2386	4.64797
10	14724689	-3.93819	4.08566
10	14914443	-3.96929	4.14214
10	15195038	-4.26395	4.69714
10	15235604	-3.89347	4.00515
10	15426658	-4.42102	5.00773
10	16059394	-4.07695	4.34074
14	19547812	4.603	5.38044
19	19999614	4.16986	4.51601
19	20026651	4.11639	4.41471
19	20156647	4.21195	4.59658
19	20160958	4.42351	5.01273
19	20414810	4.05906	4.30742
19	21069078	4.22102	4.61403
19	21069332	4.22102	4.61403
19	21339917	5.64723	7.78767
19	21376959	4.16272	4.50241
19	21415042	4.06555	4.3195

## Sheet: GIFTd
CHR	BP	iHS	LogP
1	31857980	-4.18699	4.54871
1	31881745	-4.4918	5.15104
3	73897353	4.0939	4.37246
3	75551286	4.64857	5.47593
5	27609660	-4.04	4.27204
6	31410381	-3.99677	4.19237
9	25648169	-3.91126	4.03708
9	32811105	4.38493	4.93546
10	11026746	4.10868	4.4002
10	11054800	3.98389	4.16879
16	5213330	4.80465	5.8096
16	9771340	4.10283	4.3892
17	12466081	-4.67684	5.53561
17	13812532	3.98402	4.16903
20	11659601	4.14621	4.47105
20	19635642	-4.82177	5.84683
20	31573646	4.25472	4.67922
22	27026856	4.40381	4.9732
22	31528958	4.6542	5.48779
22	31544263	5.04237	6.33742
23	26075171	-4.02801	4.24987
